# Supplementary material for: Easy Expression and Purification of Fluorescent N-Terminal BCL11B CCHC Zinc Finger Domain
Source: Molecules. 2021 Dec 14;26(24):7576. doi: 10.3390/molecules26247576 (PMC8708588; doi:10.3390/molecules26247576)
Supplement: Supplementary file 1 [file molecules-26-07576-s001.zip]

Archive with 1 entries (1 files):
- molecules-1491503-supplementary.pdf
